# Supplementary material for: Alterations to arbuscular mycorrhizal fungal community composition is driven by warming at specific elevations
Source: PeerJ. 2021 Jul 22;9:e11792. doi: 10.7717/peerj.11792 (PMC8310619; doi:10.7717/peerj.11792)
Supplement: Supplemental Information 1 [file peerj-09-11792-s001.xlsx]

## Sheet: AMF OTUs
Domain	Kingdom	Phylum	Class	Order	Family	Genus	Species	OTU	3000mCK1	3000mOTC1	3000mCK2	3000mOTC2	3000mCK3	3000mOTC3	3500mCK1	3500mOTC1	3500mCK2	3500mOTC2	3500mCK3	3500mOTC3	3800mCK1	3800mOTC1	3800mCK2	3800mOTC1	3800mCK3	3800mOTC3	4170mCK1	4170mOTC1	4170mCK2	4170mOTC2	4170mCK3	4170mOTC3
d__Eukaryota	k__Fungi	p__Glomeromycota	c__Glomeromycetes	o__Glomerales	f__Glomeraceae	g__Glomus_f__Glomeraceae	s__Glomus-MO-G5-VTX00219	OTU34	0	4210	0	0	0	0	0	0	0	0	0	0	0	0	0	0	0	0	0	0	0	0	0	0
d__Eukaryota	k__Fungi	p__Glomeromycota	c__Glomeromycetes	o__unclassified_c__Glomeromycetes	f__unclassified_c__Glomeromycetes	g__unclassified_c__Glomeromycetes	s__unclassified_c__Glomeromycetes	OTU4	0	0	0	0	0	0	0	0	0	0	0	0	487	0	0	0	0	0	0	0	0	0	0	0
d__Eukaryota	k__Fungi	p__Glomeromycota	c__Glomeromycetes	o__Glomerales	f__Glomeraceae	g__Glomus_f__Glomeraceae	s__Glomus-MO-G31-VTX00191	OTU57	0	0	0	0	0	0	140	0	460	39	271	0	0	131	87	0	0	0	0	0	0	0	0	0
d__Eukaryota	k__Fungi	p__Glomeromycota	c__Glomeromycetes	o__Diversisporales	f__Acaulosporaceae	g__Acaulospora	s__unclassified_g__Acaulospora	OTU37	0	0	94	0	0	0	0	0	0	21	0	0	0	0	0	0	0	0	0	0	0	0	0	0
d__Eukaryota	k__Fungi	p__Glomeromycota	c__Glomeromycetes	o__unclassified_c__Glomeromycetes	f__unclassified_c__Glomeromycetes	g__unclassified_c__Glomeromycetes	s__unclassified_c__Glomeromycetes	OTU8	0	0	2	0	0	0	0	0	0	0	0	73	0	1167	1000	0	0	0	0	0	0	0	0	0
d__Eukaryota	k__Fungi	p__Glomeromycota	c__Glomeromycetes	o__unclassified_c__Glomeromycetes	f__unclassified_c__Glomeromycetes	g__unclassified_c__Glomeromycetes	s__unclassified_c__Glomeromycetes	OTU25	0	0	0	0	0	5	0	0	0	0	0	3	309	0	0	0	0	0	0	0	9	275	0	0			AMF OTUs in different elevations
d__Eukaryota	k__Fungi	p__Glomeromycota	c__Glomeromycetes	o__unclassified_c__Glomeromycetes	f__unclassified_c__Glomeromycetes	g__unclassified_c__Glomeromycetes	s__unclassified_c__Glomeromycetes	OTU3	0	0	0	0	0	0	0	0	0	0	0	0	5	0	0	0	0	0	0	0	0	0	0	0
d__Eukaryota	k__Fungi	p__Glomeromycota	c__Glomeromycetes	o__Archaeosporales	f__Ambisporaceae	g__Ambispora	s__Ambispora-fennica-VTX00283	OTU74	0	0	0	0	0	0	0	9	84	8	0	9	0	4	0	0	19	0	0	0	0	0	0	0
d__Eukaryota	k__Fungi	p__Glomeromycota	c__Glomeromycetes	o__Glomerales	f__Glomeraceae	g__Glomus_f__Glomeraceae	s__Glomus-MO-G3-VTX00113	OTU72	0	2223	0	3144	670	0	2299	11	0	2829	0	242	0	0	0	335	2505	0	124	0	0	0	0	18601
d__Eukaryota	k__Fungi	p__Glomeromycota	c__Glomeromycetes	o__Glomerales	f__Glomeraceae	g__Glomus_f__Glomeraceae	s__Glomus-Yamato08-A1-VTX00100	OTU27	0	0	0	0	0	3811	0	0	0	16	0	0	0	0	2	0	0	0	1	0	0	0	256	0
d__Eukaryota	k__Fungi	p__Glomeromycota	c__Glomeromycetes	o__Diversisporales	f__Acaulosporaceae	g__Acaulospora	s__Acaulospora-Acau3-VTX00228	OTU10	0	0	0	8	0	0	321	276	516	1228	4916	2	15922	0	6625	316	5035	334	1408	378	5645	0	1317	33
d__Eukaryota	k__Fungi	p__Glomeromycota	c__Glomeromycetes	o__Diversisporales	f__Acaulosporaceae	g__Acaulospora	s__Acaulospora-sp.-VTX00231	OTU28	483	0	987	227	0	0	24	362	4	1043	2	0	0	1565	2180	1	1	1609	644	5219	984	0	325	9343
d__Eukaryota	k__Fungi	p__Glomeromycota	c__Glomeromycetes	o__Diversisporales	f__Acaulosporaceae	g__Acaulospora	s__Acaulospora-sp.-VTX00328	OTU52	0	0	0	0	0	19333	0	0	0	0	0	0	1	0	1	0	0	0	0	0	0	0	0	0
d__Eukaryota	k__Fungi	p__Glomeromycota	c__Glomeromycetes	o__Diversisporales	f__Acaulosporaceae	g__Acaulospora	s__Acaulospora-sp.-VTX00328	OTU51	0	0	0	0	0	165	0	0	0	0	0	0	0	0	0	0	0	0	0	0	0	0	0	0
d__Eukaryota	k__Fungi	p__Glomeromycota	c__Glomeromycetes	o__Diversisporales	f__Acaulosporaceae	g__Acaulospora	s__unclassified_g__Acaulospora	OTU18	0	0	0	1	0	0	2	1	0	4	1	0	0	0	5	0	0	0	21	0	1998	0	25	0
d__Eukaryota	k__Fungi	p__Glomeromycota	c__Glomeromycetes	o__unclassified_c__Glomeromycetes	f__unclassified_c__Glomeromycetes	g__unclassified_c__Glomeromycetes	s__unclassified_c__Glomeromycetes	OTU41	0	0	0	83	0	0	0	0	0	0	0	0	0	0	0	0	0	0	0	0	0	0	0	25
d__Eukaryota	k__Fungi	p__Glomeromycota	c__Glomeromycetes	o__Archaeosporales	f__Archaeosporaceae	g__Archaeospora	s__Archaeospora-Aca-VTX00338	OTU15	0	0	0	0	0	0	0	0	0	0	0	0	0	0	0	0	0	0	1	205	0	0	1	0
d__Eukaryota	k__Fungi	p__Glomeromycota	c__Glomeromycetes	o__Diversisporales	f__Acaulosporaceae	g__Acaulospora	s__Acaulospora-MO-A5-VTX00026	OTU35	0	898	0	0	0	0	0	0	0	0	0	0	0	0	0	0	0	0	0	0	0	0	0	0
d__Eukaryota	k__Fungi	p__Glomeromycota	c__Glomeromycetes	o__Glomerales	f__Glomeraceae	g__Glomus_f__Glomeraceae	s__Glomus-Wirsel-OTU6-VTX00202	OTU67	0	0	0	0	0	0	0	0	385	0	0	0	0	0	0	0	0	0	0	0	0	0	0	0
d__Eukaryota	k__Fungi	p__Glomeromycota	c__Glomeromycetes	o__unclassified_c__Glomeromycetes	f__unclassified_c__Glomeromycetes	g__unclassified_c__Glomeromycetes	s__unclassified_c__Glomeromycetes	OTU22	0	0	0	0	0	0	0	0	0	0	0	0	1	0	0	0	0	0	0	0	76	450	0	0
d__Eukaryota	k__Fungi	p__Glomeromycota	c__Glomeromycetes	o__Glomerales	f__Glomeraceae	g__Glomus_f__Glomeraceae	s__Glomus-MO-G13-VTX00115	OTU32	0	443	0	1487	864	0	1855	0	0	1470	0	526	0	16	0	153	844	0	1	0	0	0	0	15930
d__Eukaryota	k__Fungi	p__Glomeromycota	c__Glomeromycetes	o__Paraglomerales	f__Paraglomeraceae	g__Paraglomus	s__unclassified_g__Paraglomus	OTU49	0	0	0	0	0	3	0	0	0	0	0	0	0	0	0	0	0	0	0	0	2	0	0	0
d__Eukaryota	k__Fungi	p__Glomeromycota	c__Glomeromycetes	o__unclassified_c__Glomeromycetes	f__unclassified_c__Glomeromycetes	g__unclassified_c__Glomeromycetes	s__unclassified_c__Glomeromycetes	OTU56	0	0	0	0	0	2	0	0	0	0	0	0	0	0	0	0	0	0	0	0	0	0	0	0
d__Eukaryota	k__Fungi	p__Glomeromycota	c__Glomeromycetes	o__Diversisporales	f__Acaulosporaceae	g__Acaulospora	s__Acaulospora-Schechter08-Acau2-VTX00021	OTU42	0	0	0	763	0	0	0	0	0	0	0	0	0	0	6	0	0	0	1	0	1324	0	0	0
d__Eukaryota	k__Fungi	p__Glomeromycota	c__Glomeromycetes	o__Glomerales	f__Glomeraceae	g__Glomus_f__Glomeraceae	s__Glomus-MO-G7-VTX00199	OTU66	301	0	0	0	0	0	0	16	4123	266	757	63	0	0	0	0	0	0	0	0	0	0	0	0
d__Eukaryota	k__Fungi	p__Glomeromycota	c__Glomeromycetes	o__Diversisporales	f__Acaulosporaceae	g__Acaulospora	s__Acaulospora-MO-A3-VTX00015	OTU26	0	0	884	1647	432	0	10	80	13802	588	1213	99	0	0	7399	0	26	2	1678	0	390	19102	3407	9566
d__Eukaryota	k__Fungi	p__Glomeromycota	c__Glomeromycetes	o__Glomerales	f__Glomeraceae	g__Glomus_f__Glomeraceae	s__Glomus-Glo3-VTX00074	OTU39	13105	3624	6645	1	7323	0	2718	4421	0	2908	1805	315	0	6922	0	0	3	6091	0	0	0	0	0	1438
d__Eukaryota	k__Fungi	p__Glomeromycota	c__Glomeromycetes	o__unclassified_c__Glomeromycetes	f__unclassified_c__Glomeromycetes	g__unclassified_c__Glomeromycetes	s__unclassified_c__Glomeromycetes	OTU54	0	0	0	0	0	3	0	0	0	0	0	0	0	0	0	0	0	0	0	0	0	0	0	0
d__Eukaryota	k__Fungi	p__Glomeromycota	c__Glomeromycetes	o__unclassified_c__Glomeromycetes	f__unclassified_c__Glomeromycetes	g__unclassified_c__Glomeromycetes	s__unclassified_c__Glomeromycetes	OTU5	0	0	0	0	0	0	0	0	0	0	0	3	233	0	0	0	0	0	0	0	50	0	0	0
d__Eukaryota	k__Fungi	p__Glomeromycota	c__Glomeromycetes	o__unclassified_c__Glomeromycetes	f__unclassified_c__Glomeromycetes	g__unclassified_c__Glomeromycetes	s__unclassified_c__Glomeromycetes	OTU16	0	0	0	0	0	0	0	0	0	0	0	0	0	0	0	0	0	0	0	16	0	0	0	0
d__Eukaryota	k__Fungi	p__Glomeromycota	c__Glomeromycetes	o__Glomerales	f__Glomeraceae	g__Glomus_f__Glomeraceae	s__Glomus-MO-G1-VTX00149	OTU70	0	0	0	0	0	1	519	269	28888	3771	2949	2058	40556	1	20040	3738	0	0	0	0	0	0	0	43
d__Eukaryota	k__Fungi	p__Glomeromycota	c__Glomeromycetes	o__Glomerales	f__Glomeraceae	g__Glomus_f__Glomeraceae	s__unclassified_g__Glomus_f__Glomeraceae	OTU31	0	0	0	0	0	0	0	0	0	0	0	0	0	0	0	0	0	0	1	0	0	0	0	13201
d__Eukaryota	k__Fungi	p__Glomeromycota	c__Glomeromycetes	o__unclassified_c__Glomeromycetes	f__unclassified_c__Glomeromycetes	g__unclassified_c__Glomeromycetes	s__unclassified_c__Glomeromycetes	OTU45	0	0	0	1	0	19	0	0	0	0	0	0	0	0	0	0	0	0	0	0	0	0	0	0
d__Eukaryota	k__Fungi	p__Glomeromycota	c__Glomeromycetes	o__Diversisporales	f__Acaulosporaceae	g__Acaulospora	s__unclassified_g__Acaulospora	OTU78	0	0	0	0	0	0	0	0	1	0	0	1810	0	0	1136	0	0	0	0	0	0	0	0	0
d__Eukaryota	k__Fungi	p__Glomeromycota	c__Glomeromycetes	o__unclassified_c__Glomeromycetes	f__unclassified_c__Glomeromycetes	g__unclassified_c__Glomeromycetes	s__unclassified_c__Glomeromycetes	OTU9	0	0	0	0	0	0	0	0	0	0	0	1	0	72	3	0	0	0	0	0	0	0	0	0
d__Eukaryota	k__Fungi	p__Glomeromycota	c__Glomeromycetes	o__Diversisporales	f__Acaulosporaceae	g__Acaulospora	s__unclassified_g__Acaulospora	OTU61	39	0	33	7	0	0	0	1857	0	9	0	0	0	8	3	0	0	3	0	2	0	0	0	13
d__Eukaryota	k__Fungi	p__Glomeromycota	c__Glomeromycetes	o__Diversisporales	f__Acaulosporaceae	g__Acaulospora	s__Acaulospora-Douhan1-VTX00023	OTU58	0	0	1	0	0	0	4494	19	0	14	2831	0	0	1899	55	503	1686	555	0	774	0	0	0	0
d__Eukaryota	k__Fungi	p__Glomeromycota	c__Glomeromycetes	o__Glomerales	f__Glomeraceae	g__Glomus_f__Glomeraceae	s__unclassified_g__Glomus_f__Glomeraceae	OTU62	0	0	0	0	0	0	0	61	0	0	0	0	0	0	0	0	0	0	0	0	0	0	0	0
d__Eukaryota	k__Fungi	p__Glomeromycota	c__Glomeromycetes	o__unclassified_c__Glomeromycetes	f__unclassified_c__Glomeromycetes	g__unclassified_c__Glomeromycetes	s__unclassified_c__Glomeromycetes	OTU23	0	0	0	0	0	0	0	0	0	0	0	0	8	0	0	0	0	0	0	0	4	0	0	0
d__Eukaryota	k__Fungi	p__Glomeromycota	c__Glomeromycetes	o__Glomerales	f__Glomeraceae	g__Glomus_f__Glomeraceae	s__Glomus-group-B-Glomus-lamellosu-VTX00193	OTU77	0	0	0	0	0	0	0	0	0	0	0	15	12	1	0	1	0	0	0	0	0	0	0	0
d__Eukaryota	k__Fungi	p__Glomeromycota	c__Glomeromycetes	o__unclassified_c__Glomeromycetes	f__unclassified_c__Glomeromycetes	g__unclassified_c__Glomeromycetes	s__unclassified_c__Glomeromycetes	OTU47	0	0	0	0	0	2	0	0	0	0	0	0	0	0	0	0	0	0	0	0	0	0	0	0
d__Eukaryota	k__Fungi	p__Glomeromycota	c__Glomeromycetes	o__Diversisporales	f__Acaulosporaceae	g__Acaulospora	s__unclassified_g__Acaulospora	OTU55	0	0	0	0	0	1635	0	0	0	0	0	0	0	0	0	0	0	0	0	0	0	0	0	0
d__Eukaryota	k__Fungi	p__Glomeromycota	c__Glomeromycetes	o__unclassified_c__Glomeromycetes	f__unclassified_c__Glomeromycetes	g__unclassified_c__Glomeromycetes	s__unclassified_c__Glomeromycetes	OTU73	0	0	0	0	0	0	0	0	0	0	2	0	0	0	0	0	0	0	0	0	0	0	0	0
d__Eukaryota	k__Fungi	p__Glomeromycota	c__Glomeromycetes	o__Archaeosporales	f__unclassified_o__Archaeosporales	g__unclassified_o__Archaeosporales	s__unclassified_o__Archaeosporales	OTU12	0	0	0	0	0	0	0	0	0	0	0	0	0	0	0	0	19	7	0	0	0	0	0	0
d__Eukaryota	k__Fungi	p__Glomeromycota	c__Glomeromycetes	o__Glomerales	f__Glomeraceae	g__Glomus_f__Glomeraceae	s__unclassified_g__Glomus_f__Glomeraceae	OTU33	0	399	0	0	0	0	0	0	0	0	0	0	0	0	0	0	0	0	0	0	0	0	0	0
d__Eukaryota	k__Fungi	p__Glomeromycota	c__Glomeromycetes	o__Glomerales	f__Glomeraceae	g__Glomus_f__Glomeraceae	s__Glomus-sp.-VTX00325	OTU43	0	1	0	4564	0	0	130	148	16	996	536	717	39335	782	11097	2889	0	244	4918	0	0	1	711	1311
d__Eukaryota	k__Fungi	p__Glomeromycota	c__Glomeromycetes	o__Glomerales	f__Glomeraceae	g__Glomus_f__Glomeraceae	s__Glomus-group-B-Glomus-Glo-G8-VTX00340	OTU76	0	0	0	0	0	0	0	1	0	0	0	1573	0	0	0	66	0	0	0	0	0	0	0	0
d__Eukaryota	k__Fungi	p__Glomeromycota	c__Glomeromycetes	o__Glomerales	f__Glomeraceae	g__Glomus_f__Glomeraceae	s__Glomus-group-B-Glomus-Douhan9-VTX00056	OTU63	0	0	0	0	0	0	0	572	0	0	0	0	0	0	0	0	0	0	0	0	0	0	0	0
d__Eukaryota	k__Fungi	p__Glomeromycota	c__Glomeromycetes	o__unclassified_c__Glomeromycetes	f__unclassified_c__Glomeromycetes	g__unclassified_c__Glomeromycetes	s__unclassified_c__Glomeromycetes	OTU17	0	0	0	0	0	0	0	0	0	0	0	0	0	0	0	0	0	0	0	27	0	0	0	0
d__Eukaryota	k__Fungi	p__Glomeromycota	c__Glomeromycetes	o__Glomerales	f__Glomeraceae	g__Glomus_f__Glomeraceae	s__unclassified_g__Glomus_f__Glomeraceae	OTU14	0	0	0	0	0	0	0	0	0	0	0	0	0	0	0	0	0	0	50	0	0	0	0	0
d__Eukaryota	k__Fungi	p__Glomeromycota	c__Glomeromycetes	o__Glomerales	f__Glomeraceae	g__Glomus_f__Glomeraceae	s__Glomus-group-B-Glomus-Glo-G8-VTX00340	OTU7	0	0	0	0	0	0	0	249	0	102	0	67	0	2023	0	0	0	0	0	0	0	0	0	0
d__Eukaryota	k__Fungi	p__Glomeromycota	c__Glomeromycetes	o__Glomerales	f__Glomeraceae	g__Glomus_f__Glomeraceae	s__Glomus-sp.-4-VTX00305	OTU69	0	0	0	0	0	0	18	12	238	107	36	22	352	0	220	60	0	0	0	0	0	0	0	0
d__Eukaryota	k__Fungi	p__Glomeromycota	c__Glomeromycetes	o__Glomerales	f__Glomeraceae	g__Glomus_f__Glomeraceae	s__Glomus-group-B-Glomus-Glo-G8-VTX00340	OTU65	0	0	0	0	0	0	0	5	0	0	0	0	0	0	0	0	0	0	0	0	0	0	0	0
d__Eukaryota	k__Fungi	p__Glomeromycota	c__Glomeromycetes	o__Glomerales	f__Glomeraceae	g__Glomus_f__Glomeraceae	s__unclassified_g__Glomus_f__Glomeraceae	OTU20	0	0	0	0	0	0	302	42	4788	453	2436	254	0	401	4332	244	79	2	0	0	1755	0	204	0
d__Eukaryota	k__Fungi	p__Glomeromycota	c__Glomeromycetes	o__Glomerales	f__Glomeraceae	g__Glomus_f__Glomeraceae	s__unclassified_g__Glomus_f__Glomeraceae	OTU29	0	0	0	0	0	0	0	0	2	0	0	0	0	0	0	0	0	0	8516	3823	0	0	4249	36738
d__Eukaryota	k__Fungi	p__Glomeromycota	c__Glomeromycetes	o__Archaeosporales	f__Ambisporaceae	g__Ambispora	s__Ambispora-fennica-VTX00283	OTU11	0	0	0	0	0	0	0	0	0	0	0	0	0	9	0	1	53	0	3	0	164	0	27	0
d__Eukaryota	k__Fungi	p__Glomeromycota	c__Glomeromycetes	o__Diversisporales	f__Acaulosporaceae	g__Acaulospora	s__unclassified_g__Acaulospora	OTU75	0	0	0	0	0	1	0	0	6	0	0	3380	0	0	4213	0	0	0	0	0	0	0	0	0
d__Eukaryota	k__Fungi	p__Glomeromycota	c__Glomeromycetes	o__Glomerales	f__Glomeraceae	g__Glomus_f__Glomeraceae	s__Glomus-MO-G1-VTX00149	OTU1	0	0	0	0	0	0	2	6	740	47	52	24	1558	0	515	66	0	0	0	0	0	0	0	1
d__Eukaryota	k__Fungi	p__Glomeromycota	c__Glomeromycetes	o__Archaeosporales	f__Archaeosporaceae	g__Archaeospora	s__Archaeospora-sp.-VTX00009	OTU38	1	2	1	0	11	71	2	0	23	0	0	0	0	0	17	0	0	0	0	0	0	0	0	0
d__Eukaryota	k__Fungi	p__Glomeromycota	c__Glomeromycetes	o__unclassified_c__Glomeromycetes	f__unclassified_c__Glomeromycetes	g__unclassified_c__Glomeromycetes	s__unclassified_c__Glomeromycetes	OTU68	0	0	0	0	0	626	0	0	6	0	2	26	0	0	0	0	0	0	0	0	61	0	0	0
d__Eukaryota	k__Fungi	p__Glomeromycota	c__Glomeromycetes	o__Diversisporales	f__Acaulosporaceae	g__Acaulospora	s__Acaulospora-sp.-VTX00328	OTU48	0	0	0	0	0	2260	0	0	0	0	0	0	1	0	0	0	0	0	0	0	0	0	0	0
d__Eukaryota	k__Fungi	p__Glomeromycota	c__Glomeromycetes	o__Glomerales	f__Glomeraceae	g__Glomus_f__Glomeraceae	s__Glomus-group-B-Glomus-lamellosu-VTX00193	OTU2	0	0	0	0	0	0	0	727	77	567	0	6994	23555	2910	0	2215	93	0	0	0	0	0	0	26
d__Eukaryota	k__Fungi	p__Glomeromycota	c__Glomeromycetes	o__Glomerales	f__Glomeraceae	g__Glomus_f__Glomeraceae	s__Glomus-group-B-Glomus-acnaGlo7-VTX00057	OTU64	0	0	0	0	0	0	0	45	0	0	0	0	0	0	0	1	0	0	0	0	0	0	0	0
d__Eukaryota	k__Fungi	p__Glomeromycota	c__Glomeromycetes	o__Diversisporales	f__Acaulosporaceae	g__Acaulospora	s__Acaulospora-Acau4-VTX00010	OTU13	0	0	0	0	0	0	221	360	0	8	0	0	0	0	0	0	0	410	114	0	0	0	0	0
d__Eukaryota	k__Fungi	p__Glomeromycota	c__Glomeromycetes	o__unclassified_c__Glomeromycetes	f__unclassified_c__Glomeromycetes	g__unclassified_c__Glomeromycetes	s__unclassified_c__Glomeromycetes	OTU30	0	0	0	0	8	0	0	0	0	0	10	0	0	0	0	0	1	0	0	1797	0	0	144	4450
d__Eukaryota	k__Fungi	p__Glomeromycota	c__Glomeromycetes	o__unclassified_c__Glomeromycetes	f__unclassified_c__Glomeromycetes	g__unclassified_c__Glomeromycetes	s__unclassified_c__Glomeromycetes	OTU36	0	25	0	0	0	0	0	0	0	0	0	0	0	0	0	0	0	0	0	0	0	0	0	0
d__Eukaryota	k__Fungi	p__Glomeromycota	c__Glomeromycetes	o__Archaeosporales	f__Archaeosporaceae	g__Archaeospora	s__unclassified_g__Archaeospora	OTU46	0	17	0	10	34	730	0	0	0	0	0	0	0	0	0	0	0	0	0	0	0	0	0	0
d__Eukaryota	k__Fungi	p__Glomeromycota	c__Glomeromycetes	o__Diversisporales	f__Acaulosporaceae	g__Acaulospora	s__unclassified_g__Acaulospora	OTU60	0	0	769	280	1199	0	348	0	0	0	0	0	0	0	0	0	0	19	0	0	0	0	0	0
d__Eukaryota	k__Fungi	p__Glomeromycota	c__Glomeromycetes	o__Diversisporales	f__Acaulosporaceae	g__Acaulospora	s__unclassified_g__Acaulospora	OTU21	0	0	1	0	0	0	297	579	3	806	1	4	0	0	611	0	0	1163	971	5	4394	0	472	115
d__Eukaryota	k__Fungi	p__Glomeromycota	c__Glomeromycetes	o__Archaeosporales	f__Archaeosporaceae	g__Archaeospora	s__Archaeospora-Other1-VTX00005	OTU53	24	13	2	23	83	517	30	1	263	0	8	0	0	0	257	1	0	3	0	0	9	0	0	0
d__Eukaryota	k__Fungi	p__Glomeromycota	c__Glomeromycetes	o__Glomerales	f__Glomeraceae	g__Glomus_f__Glomeraceae	s__unclassified_g__Glomus_f__Glomeraceae	OTU50	0	1181	0	908	0	8489	0	0	0	0	0	0	0	1	0	0	0	0	0	0	0	0	0	0
d__Eukaryota	k__Fungi	p__Glomeromycota	c__Glomeromycetes	o__unclassified_c__Glomeromycetes	f__unclassified_c__Glomeromycetes	g__unclassified_c__Glomeromycetes	s__unclassified_c__Glomeromycetes	OTU19	0	0	0	0	0	0	0	0	0	0	0	0	0	0	0	0	0	0	0	0	384	0	0	0
d__Eukaryota	k__Fungi	p__Glomeromycota	c__Glomeromycetes	o__Archaeosporales	f__Archaeosporaceae	g__Archaeospora	s__Archaeospora-Aca-VTX00338	OTU44	0	0	18	0	106	0	2	13	3	6	59	0	0	0	0	0	0	4	27	0	0	0	0	3
d__Eukaryota	k__Fungi	p__Glomeromycota	c__Glomeromycetes	o__Glomerales	f__Glomeraceae	g__Glomus_f__Glomeraceae	s__unclassified_g__Glomus_f__Glomeraceae	OTU6	0	0	0	0	0	0	0	2	0	3	0	5	0	70	0	0	0	0	0	0	0	0	0	0
d__Eukaryota	k__Fungi	p__Glomeromycota	c__Glomeromycetes	o__Diversisporales	f__Acaulosporaceae	g__Acaulospora	s__unclassified_g__Acaulospora	OTU40	0	0	1543	1254	95	0	9	62	137	11	227	0	0	0	43	0	0	1	32	0	12	3	26	21
d__Eukaryota	k__Fungi	p__Glomeromycota	c__Glomeromycetes	o__unclassified_c__Glomeromycetes	f__unclassified_c__Glomeromycetes	g__unclassified_c__Glomeromycetes	s__unclassified_c__Glomeromycetes	OTU24	0	0	0	0	0	0	0	0	0	0	0	0	0	0	0	0	0	0	0	0	3	0	0	0
d__Eukaryota	k__Fungi	p__Glomeromycota	c__Glomeromycetes	o__Glomerales	f__Glomeraceae	g__Glomus_f__Glomeraceae	s__Glomus-MO-G1-VTX00233	OTU71	0	0	0	0	0	0	21	0	3740	422	1	223	1	0	3463	562	0	0	0	0	0	0	0	0
d__Eukaryota	k__Fungi	p__Glomeromycota	c__Glomeromycetes	o__Archaeosporales	f__Archaeosporaceae	g__Archaeospora	s__Archaeospora-trappei-VTX00245	OTU59	0	0	0	0	0	0	2	0	0	0	0	0	0	0	0	0	0	2	0	0	0	0	0	0

## Sheet: AMF diversity and C, N, S, C_N
Elevation	Sample	OTU	Shannon index	Simpsoneven index	Ace index	N	C	S	C_N
3000m	CK1	6	0.286146	0.188578	0	0.67	8.02	0.061	11.9329
3000m	OTC1	12	1.67564	0.369299	13	0.46	5.88	0.059	12.8913
3000m	CK2	13	1.25971	0.189698	16.75	0.6	7.44	0.052	12.3541
3000m	OTC2	17	1.91781	0.31518	21.8591	0.01	0.04	0.014	6.0723
3000m	CK3	11	1.16529	0.188649	11	0.21	2.53	0.02	11.7962
3000m	OTC3	18	1.46194	0.167999	19.0467	0.48	6.06	0.042	12.5721
3500m	CK1	23	1.942	0.222324	23	0.55	7.39	0.039	13.406
3500m	OTC1	28	1.97723	0.150679	32.6964	0.68	9.4	0.054	13.7856
3500m	CK2	23	1.51509	0.136827	23.3387	0.55	7.8	0.043	14.2646
3500m	OTC2	27	2.37777	0.305107	27	0.72	9.42	0.107	13.077
3500m	CK3	21	2.03477	0.297534	27.5418	0.59	8.54	0.044	14.3733
3500m	OTC3	26	1.95788	0.184522	26.4997	0.56	7.7	0.041	13.8515
3800m	CK1	16	1.43721	0.233657	33.198	0.7	7.97	0.057	11.449
3800m	OTC1	18	1.8531	0.261569	23.5949	0.71	8.33	0.054	11.7822
3800m	CK2	24	2.08426	0.245726	24.3829	0.57	6.58	0.046	11.549
3800m	OTC2	17	1.76942	0.260413	0	0.33	4.02	0.029	12.036
3800m	CK3	13	1.34233	0.234775	16.6667	0.56	6.57	0.057	11.6883
3800m	OTC3	16	1.35768	0.163708	16.4405	0.93	10.71	0.118	11.5493
4170m	CK1	18	1.50752	0.185027	51.1293	0.53	6.86	0.046	12.8583
4170m	OTC1	10	1.38566	0.327012	10	0.53	6.52	0.045	12.3545
4170m	CK2	18	1.84869	0.270153	18	0.48	5.94	0.04	12.4784
4170m	OTC2	5	0.183139	0.215393	6.11111	0.56	7.17	0.049	12.7349
4170m	CK3	13	1.6531	0.296346	0	0.59	7.83	0.045	13.3467
4170m	OTC3	18	1.87501	0.293526	19.1111	1.12	13.96	0.096	12.438
